# Supplementary material for: A new species of the genus Australobius Chamberlin, 1920 (Lithobiomorpha, Lithobiidae) from southwestern China
Source: Biodivers Data J. 2026 Jan 22;14:e182797. doi: 10.3897/BDJ.14.e182797 (PMC12856488; doi:10.3897/BDJ.14.e182797)
Supplement: XML Treatment for Australobius septforaminis [file BDJ.14.e182797-treatment1.xml]

<!DOCTYPE tp:taxon-treatment
  PUBLIC "-//TaxonX//DTD Taxonomic Treatment Publishing DTD v0 20100105//EN" "tax-treatment-NSO.dtd">
<tp:taxon-treatment xmlns:tp="http://www.plazi.org/taxpub"><tp:treatment-meta><mixed-citation publication-type="journal"><person-group><name><surname>Zhang</surname><given-names>Yutong</given-names></name><name><surname>Ma</surname><given-names>Huiqin</given-names></name><name><surname>Pei</surname><given-names>Sujian</given-names></name><name><surname>Zhang</surname><given-names>Feng</given-names></name></person-group><article-title>A new species of the genus <italic><tp:taxon-name><tp:taxon-name-part taxon-name-part-type="genus" reg="Australobius">Australobius</tp:taxon-name-part></tp:taxon-name></italic> Chamberlin, 1920 (<tp:taxon-name><tp:taxon-name-part taxon-name-part-type="order">Lithobiomorpha</tp:taxon-name-part></tp:taxon-name>, <tp:taxon-name><tp:taxon-name-part taxon-name-part-type="family">Lithobiidae</tp:taxon-name-part></tp:taxon-name>) from southwestern China</article-title><source>Biodivers Data J</source><day>22</day><month>01</month><year>2026</year><volume>14</volume><pub-id pub-id-type="doi">10.3897/BDJ.14.e182797</pub-id></mixed-citation></tp:treatment-meta><tp:nomenclature><tp:taxon-name><object-id xmlns:xlink="http://www.w3.org/1999/xlink" content-type="arpha" xlink:type="simple">E012A72B-5779-50E7-BBDC-208A36A1A6D5</object-id><tp:taxon-name-part taxon-name-part-type="genus">Australobius</tp:taxon-name-part> <tp:taxon-name-part taxon-name-part-type="species">septforaminis</tp:taxon-name-part><object-id xmlns:xlink="http://www.w3.org/1999/xlink" content-type="zoobank" xlink:type="simple" object-id-type="ZooBank">7EC29B22-C5B8-44FF-A39D-797CF903BD19</object-id></tp:taxon-name><tp:taxon-authority>Zhang, Ma, Pei &amp; Zhang</tp:taxon-authority><tp:taxon-status xmlns:xlink="http://www.w3.org/1999/xlink" xlink:type="simple">sp. nov.</tp:taxon-status></tp:nomenclature><tp:treatment-sec sec-type="materials"><title>Materials</title><list list-type="alpha-lower" list-content="occurrences"><list-item><p><bold>Type status:</bold> <named-content xmlns:xlink="http://www.w3.org/1999/xlink" content-type="dwc:typeStatus" xlink:type="simple">Holotype</named-content>. <bold>Occurrence:</bold> recordedBy: <named-content xmlns:xlink="http://www.w3.org/1999/xlink" content-type="dwc:recordedBy" xlink:type="simple">Ma Hui-qin, et al.</named-content>; individualCount: <named-content xmlns:xlink="http://www.w3.org/1999/xlink" content-type="dwc:individualCount" xlink:type="simple">1</named-content>; sex: <named-content xmlns:xlink="http://www.w3.org/1999/xlink" content-type="dwc:sex" xlink:type="simple">male</named-content>; lifeStage: <named-content xmlns:xlink="http://www.w3.org/1999/xlink" content-type="dwc:lifeStage" xlink:type="simple">adult</named-content>; occurrenceID: <named-content xmlns:xlink="http://www.w3.org/1999/xlink" content-type="dwc:occurrenceID" xlink:type="simple">7F9B9D77-57BF-5917-8E34-B9D91103B75D</named-content>; <bold>Taxon:</bold> scientificName: <named-content xmlns:xlink="http://www.w3.org/1999/xlink" content-type="dwc:scientificName" xlink:type="simple"><italic><tp:taxon-name><tp:taxon-name-part taxon-name-part-type="genus" reg="Australobius">Australobius</tp:taxon-name-part> <tp:taxon-name-part taxon-name-part-type="species" reg="septforaminis">septforaminis</tp:taxon-name-part></tp:taxon-name></italic></named-content>; kingdom: <named-content xmlns:xlink="http://www.w3.org/1999/xlink" content-type="dwc:kingdom" xlink:type="simple"><tp:taxon-name><tp:taxon-name-part taxon-name-part-type="kingdom">Animalia</tp:taxon-name-part></tp:taxon-name></named-content>; phylum: <named-content xmlns:xlink="http://www.w3.org/1999/xlink" content-type="dwc:phylum" xlink:type="simple"><tp:taxon-name><tp:taxon-name-part taxon-name-part-type="phylum">Arthropoda</tp:taxon-name-part></tp:taxon-name></named-content>; class: <named-content xmlns:xlink="http://www.w3.org/1999/xlink" content-type="dwc:class" xlink:type="simple"><tp:taxon-name><tp:taxon-name-part taxon-name-part-type="class">Chilopoda</tp:taxon-name-part></tp:taxon-name></named-content>; order: <named-content xmlns:xlink="http://www.w3.org/1999/xlink" content-type="dwc:order" xlink:type="simple"><tp:taxon-name><tp:taxon-name-part taxon-name-part-type="order">Lithobiomorpha</tp:taxon-name-part></tp:taxon-name></named-content>; family: <named-content xmlns:xlink="http://www.w3.org/1999/xlink" content-type="dwc:family" xlink:type="simple"><tp:taxon-name><tp:taxon-name-part taxon-name-part-type="family">Lithobiidae</tp:taxon-name-part></tp:taxon-name></named-content>; genus: <named-content xmlns:xlink="http://www.w3.org/1999/xlink" content-type="dwc:genus" xlink:type="simple"><tp:taxon-name><tp:taxon-name-part taxon-name-part-type="genus">Australobius</tp:taxon-name-part></tp:taxon-name></named-content>; taxonRank: <named-content xmlns:xlink="http://www.w3.org/1999/xlink" content-type="dwc:taxonRank" xlink:type="simple">species</named-content>; taxonomicStatus: <named-content xmlns:xlink="http://www.w3.org/1999/xlink" content-type="dwc:taxonomicStatus" xlink:type="simple">species</named-content>; <bold>Location:</bold> continent: <named-content xmlns:xlink="http://www.w3.org/1999/xlink" content-type="dwc:continent" xlink:type="simple">Asia</named-content>; country: <named-content xmlns:xlink="http://www.w3.org/1999/xlink" content-type="dwc:country" xlink:type="simple">China</named-content>; stateProvince: <named-content xmlns:xlink="http://www.w3.org/1999/xlink" content-type="dwc:stateProvince" xlink:type="simple">Chongqing Municipality</named-content>; county: <named-content xmlns:xlink="http://www.w3.org/1999/xlink" content-type="dwc:county" xlink:type="simple">Wuxi</named-content>; locality: <named-content xmlns:xlink="http://www.w3.org/1999/xlink" content-type="dwc:locality" xlink:type="simple">Yintiaoling National Nature Reserve</named-content>; verbatimElevation: <named-content xmlns:xlink="http://www.w3.org/1999/xlink" content-type="dwc:verbatimElevation" xlink:type="simple">1844 m</named-content>; verbatimCoordinates: <named-content xmlns:xlink="http://www.w3.org/1999/xlink" content-type="dwc:verbatimCoordinates" xlink:type="simple">31°28′25.45′′N 109°47′6.97′′E</named-content>; decimalLatitude: <named-content xmlns:xlink="http://www.w3.org/1999/xlink" content-type="dwc:decimalLatitude" xlink:type="simple">31.473736</named-content>; decimalLongitude: <named-content xmlns:xlink="http://www.w3.org/1999/xlink" content-type="dwc:decimalLongitude" xlink:type="simple">109.785269</named-content>; georeferenceProtocol: <named-content xmlns:xlink="http://www.w3.org/1999/xlink" content-type="dwc:georeferenceProtocol" xlink:type="simple">label</named-content>; <bold>Identification:</bold> identifiedBy: <named-content xmlns:xlink="http://www.w3.org/1999/xlink" content-type="dwc:identifiedBy" xlink:type="simple">ZhangYu-tong</named-content>; dateIdentified: <named-content xmlns:xlink="http://www.w3.org/1999/xlink" content-type="dwc:dateIdentified" xlink:type="simple">2025</named-content>; <bold>Record Level:</bold> collectionCode: <named-content xmlns:xlink="http://www.w3.org/1999/xlink" content-type="dwc:collectionCode" xlink:type="simple"><tp:taxon-name><tp:taxon-name-part taxon-name-part-type="subphylum">myriapoda</tp:taxon-name-part></tp:taxon-name></named-content>; basisOfRecord: <named-content xmlns:xlink="http://www.w3.org/1999/xlink" content-type="dwc:basisOfRecord" xlink:type="simple">Preserved Specimen</named-content></p></list-item><list-item><p><bold>Type status:</bold> <named-content xmlns:xlink="http://www.w3.org/1999/xlink" content-type="dwc:typeStatus" xlink:type="simple">Paratype</named-content>. <bold>Occurrence:</bold> recordedBy: <named-content xmlns:xlink="http://www.w3.org/1999/xlink" content-type="dwc:recordedBy" xlink:type="simple">Ma Hui-qin, et al.</named-content>; individualCount: <named-content xmlns:xlink="http://www.w3.org/1999/xlink" content-type="dwc:individualCount" xlink:type="simple">2</named-content>; sex: <named-content xmlns:xlink="http://www.w3.org/1999/xlink" content-type="dwc:sex" xlink:type="simple">female</named-content>; lifeStage: <named-content xmlns:xlink="http://www.w3.org/1999/xlink" content-type="dwc:lifeStage" xlink:type="simple">adult</named-content>; occurrenceID: <named-content xmlns:xlink="http://www.w3.org/1999/xlink" content-type="dwc:occurrenceID" xlink:type="simple">B81F157F-85E8-5FF9-8D01-D95F347A0415</named-content>; <bold>Taxon:</bold> scientificName: <named-content xmlns:xlink="http://www.w3.org/1999/xlink" content-type="dwc:scientificName" xlink:type="simple"><italic><tp:taxon-name><tp:taxon-name-part taxon-name-part-type="genus" reg="Australobius">Australobius</tp:taxon-name-part> <tp:taxon-name-part taxon-name-part-type="species" reg="septforaminis">septforaminis</tp:taxon-name-part></tp:taxon-name></italic></named-content>; kingdom: <named-content xmlns:xlink="http://www.w3.org/1999/xlink" content-type="dwc:kingdom" xlink:type="simple"><tp:taxon-name><tp:taxon-name-part taxon-name-part-type="kingdom">Animalia</tp:taxon-name-part></tp:taxon-name></named-content>; phylum: <named-content xmlns:xlink="http://www.w3.org/1999/xlink" content-type="dwc:phylum" xlink:type="simple"><tp:taxon-name><tp:taxon-name-part taxon-name-part-type="phylum">Arthropoda</tp:taxon-name-part></tp:taxon-name></named-content>; class: <named-content xmlns:xlink="http://www.w3.org/1999/xlink" content-type="dwc:class" xlink:type="simple"><tp:taxon-name><tp:taxon-name-part taxon-name-part-type="class">Chilopoda</tp:taxon-name-part></tp:taxon-name></named-content>; order: <named-content xmlns:xlink="http://www.w3.org/1999/xlink" content-type="dwc:order" xlink:type="simple"><tp:taxon-name><tp:taxon-name-part taxon-name-part-type="order">Lithobiomorpha</tp:taxon-name-part></tp:taxon-name></named-content>; family: <named-content xmlns:xlink="http://www.w3.org/1999/xlink" content-type="dwc:family" xlink:type="simple"><tp:taxon-name><tp:taxon-name-part taxon-name-part-type="family">Lithobiidae</tp:taxon-name-part></tp:taxon-name></named-content>; genus: <named-content xmlns:xlink="http://www.w3.org/1999/xlink" content-type="dwc:genus" xlink:type="simple"><tp:taxon-name><tp:taxon-name-part taxon-name-part-type="genus">Australobius</tp:taxon-name-part></tp:taxon-name></named-content>; taxonRank: <named-content xmlns:xlink="http://www.w3.org/1999/xlink" content-type="dwc:taxonRank" xlink:type="simple">species</named-content>; taxonomicStatus: <named-content xmlns:xlink="http://www.w3.org/1999/xlink" content-type="dwc:taxonomicStatus" xlink:type="simple">species</named-content>; <bold>Location:</bold> continent: <named-content xmlns:xlink="http://www.w3.org/1999/xlink" content-type="dwc:continent" xlink:type="simple">Asia</named-content>; country: <named-content xmlns:xlink="http://www.w3.org/1999/xlink" content-type="dwc:country" xlink:type="simple">China</named-content>; stateProvince: <named-content xmlns:xlink="http://www.w3.org/1999/xlink" content-type="dwc:stateProvince" xlink:type="simple">Chongqing Municipality</named-content>; county: <named-content xmlns:xlink="http://www.w3.org/1999/xlink" content-type="dwc:county" xlink:type="simple">Wuxi</named-content>; locality: <named-content xmlns:xlink="http://www.w3.org/1999/xlink" content-type="dwc:locality" xlink:type="simple">Yintiaoling National Nature Reserve</named-content>; verbatimElevation: <named-content xmlns:xlink="http://www.w3.org/1999/xlink" content-type="dwc:verbatimElevation" xlink:type="simple">1844 m</named-content>; verbatimCoordinates: <named-content xmlns:xlink="http://www.w3.org/1999/xlink" content-type="dwc:verbatimCoordinates" xlink:type="simple">31°28′25.45′′N 109°47′6.97′′E</named-content>; decimalLatitude: <named-content xmlns:xlink="http://www.w3.org/1999/xlink" content-type="dwc:decimalLatitude" xlink:type="simple">31.473736</named-content>; decimalLongitude: <named-content xmlns:xlink="http://www.w3.org/1999/xlink" content-type="dwc:decimalLongitude" xlink:type="simple">109.785269</named-content>; georeferenceProtocol: <named-content xmlns:xlink="http://www.w3.org/1999/xlink" content-type="dwc:georeferenceProtocol" xlink:type="simple">label</named-content>; <bold>Identification:</bold> identifiedBy: <named-content xmlns:xlink="http://www.w3.org/1999/xlink" content-type="dwc:identifiedBy" xlink:type="simple">ZhangYu-tong</named-content>; dateIdentified: <named-content xmlns:xlink="http://www.w3.org/1999/xlink" content-type="dwc:dateIdentified" xlink:type="simple">2025</named-content>; <bold>Record Level:</bold> collectionCode: <named-content xmlns:xlink="http://www.w3.org/1999/xlink" content-type="dwc:collectionCode" xlink:type="simple"><tp:taxon-name><tp:taxon-name-part taxon-name-part-type="subphylum">myriapoda</tp:taxon-name-part></tp:taxon-name></named-content>; basisOfRecord: <named-content xmlns:xlink="http://www.w3.org/1999/xlink" content-type="dwc:basisOfRecord" xlink:type="simple">Preserved Specimen</named-content></p></list-item><list-item><p><bold>Type status:</bold> <named-content xmlns:xlink="http://www.w3.org/1999/xlink" content-type="dwc:typeStatus" xlink:type="simple">Other material</named-content>. <bold>Occurrence:</bold> recordedBy: <named-content xmlns:xlink="http://www.w3.org/1999/xlink" content-type="dwc:recordedBy" xlink:type="simple">Ma Hui-qin, et al.</named-content>; individualCount: <named-content xmlns:xlink="http://www.w3.org/1999/xlink" content-type="dwc:individualCount" xlink:type="simple">2</named-content>; sex: <named-content xmlns:xlink="http://www.w3.org/1999/xlink" content-type="dwc:sex" xlink:type="simple">male</named-content>; lifeStage: <named-content xmlns:xlink="http://www.w3.org/1999/xlink" content-type="dwc:lifeStage" xlink:type="simple">adult</named-content>; occurrenceID: <named-content xmlns:xlink="http://www.w3.org/1999/xlink" content-type="dwc:occurrenceID" xlink:type="simple">B177F05E-BD8D-5759-AEE1-8E5BAED009DE</named-content>; <bold>Taxon:</bold> scientificName: <named-content xmlns:xlink="http://www.w3.org/1999/xlink" content-type="dwc:scientificName" xlink:type="simple"><italic><tp:taxon-name><tp:taxon-name-part taxon-name-part-type="genus" reg="Australobius">Australobius</tp:taxon-name-part> <tp:taxon-name-part taxon-name-part-type="species" reg="septforaminis">septforaminis</tp:taxon-name-part></tp:taxon-name></italic></named-content>; kingdom: <named-content xmlns:xlink="http://www.w3.org/1999/xlink" content-type="dwc:kingdom" xlink:type="simple"><tp:taxon-name><tp:taxon-name-part taxon-name-part-type="kingdom">Animalia</tp:taxon-name-part></tp:taxon-name></named-content>; phylum: <named-content xmlns:xlink="http://www.w3.org/1999/xlink" content-type="dwc:phylum" xlink:type="simple"><tp:taxon-name><tp:taxon-name-part taxon-name-part-type="phylum">Arthropoda</tp:taxon-name-part></tp:taxon-name></named-content>; class: <named-content xmlns:xlink="http://www.w3.org/1999/xlink" content-type="dwc:class" xlink:type="simple"><tp:taxon-name><tp:taxon-name-part taxon-name-part-type="class">Chilopoda</tp:taxon-name-part></tp:taxon-name></named-content>; order: <named-content xmlns:xlink="http://www.w3.org/1999/xlink" content-type="dwc:order" xlink:type="simple"><tp:taxon-name><tp:taxon-name-part taxon-name-part-type="order">Lithobiomorpha</tp:taxon-name-part></tp:taxon-name></named-content>; family: <named-content xmlns:xlink="http://www.w3.org/1999/xlink" content-type="dwc:family" xlink:type="simple"><tp:taxon-name><tp:taxon-name-part taxon-name-part-type="family">Lithobiidae</tp:taxon-name-part></tp:taxon-name></named-content>; genus: <named-content xmlns:xlink="http://www.w3.org/1999/xlink" content-type="dwc:genus" xlink:type="simple"><tp:taxon-name><tp:taxon-name-part taxon-name-part-type="genus">Australobius</tp:taxon-name-part></tp:taxon-name></named-content>; taxonRank: <named-content xmlns:xlink="http://www.w3.org/1999/xlink" content-type="dwc:taxonRank" xlink:type="simple">species</named-content>; taxonomicStatus: <named-content xmlns:xlink="http://www.w3.org/1999/xlink" content-type="dwc:taxonomicStatus" xlink:type="simple">species</named-content>; <bold>Location:</bold> continent: <named-content xmlns:xlink="http://www.w3.org/1999/xlink" content-type="dwc:continent" xlink:type="simple">Asia</named-content>; country: <named-content xmlns:xlink="http://www.w3.org/1999/xlink" content-type="dwc:country" xlink:type="simple">China</named-content>; stateProvince: <named-content xmlns:xlink="http://www.w3.org/1999/xlink" content-type="dwc:stateProvince" xlink:type="simple">Chongqing Municipality</named-content>; county: <named-content xmlns:xlink="http://www.w3.org/1999/xlink" content-type="dwc:county" xlink:type="simple">Wuxi</named-content>; locality: <named-content xmlns:xlink="http://www.w3.org/1999/xlink" content-type="dwc:locality" xlink:type="simple">Yintiaoling National Nature Reserve</named-content>; verbatimElevation: <named-content xmlns:xlink="http://www.w3.org/1999/xlink" content-type="dwc:verbatimElevation" xlink:type="simple">1844 m</named-content>; verbatimCoordinates: <named-content xmlns:xlink="http://www.w3.org/1999/xlink" content-type="dwc:verbatimCoordinates" xlink:type="simple">31°28′25.45′′N, 109°47′6.97′′E</named-content>; decimalLatitude: <named-content xmlns:xlink="http://www.w3.org/1999/xlink" content-type="dwc:decimalLatitude" xlink:type="simple">31.473736</named-content>; decimalLongitude: <named-content xmlns:xlink="http://www.w3.org/1999/xlink" content-type="dwc:decimalLongitude" xlink:type="simple">109.785269</named-content>; georeferenceProtocol: <named-content xmlns:xlink="http://www.w3.org/1999/xlink" content-type="dwc:georeferenceProtocol" xlink:type="simple">label</named-content>; <bold>Identification:</bold> identifiedBy: <named-content xmlns:xlink="http://www.w3.org/1999/xlink" content-type="dwc:identifiedBy" xlink:type="simple">ZhangYu-tong</named-content>; dateIdentified: <named-content xmlns:xlink="http://www.w3.org/1999/xlink" content-type="dwc:dateIdentified" xlink:type="simple">2025</named-content>; <bold>Record Level:</bold> collectionCode: <named-content xmlns:xlink="http://www.w3.org/1999/xlink" content-type="dwc:collectionCode" xlink:type="simple"><tp:taxon-name><tp:taxon-name-part taxon-name-part-type="subphylum">myriapoda</tp:taxon-name-part></tp:taxon-name></named-content>; basisOfRecord: <named-content xmlns:xlink="http://www.w3.org/1999/xlink" content-type="dwc:basisOfRecord" xlink:type="simple">Preserved Specimen</named-content></p></list-item></list></tp:treatment-sec><tp:treatment-sec sec-type="Description"><title>Description</title><p><bold>Body</bold>: Measurements (male holotype, Fig. <xref ref-type="fig" rid="F13737703">1</xref>). Holotype body 26.60 mm long, cephalic plate 2.41 mm long, 2.62 mm wide. Body length 15.90–26.60 mm. Head length 1.72–2.41 mm, width 1.79–2.62 mm.</p><p><bold>Color</bold>: The basal segments of the antennae yellowish–brown. Tergites yellowish–brown, with the head shield, TT1 and 14 and the last tergite yellowish–brown, T 1 particularly dark yellowish–brown, and the cephalic plate red. Transverse groove of the cephalic plate slightly posterior to the anterior end of the cephalic plate and yellowish in color, becoming more yellowish–brown towards posterior. Pleural region light gray to dark gray. The ventral side light yellowish–brown. Forcipular tarsungulum dark brown, while the rest of the Forcipular tarsungulum, coxosternite, S 15 and ventral plate of the pregenital segment yellowish–brown. Legs 1–13 light yellowish–brown, with the tarsal segments of each leg yellowish–brown.</p><p><bold>Antennae</bold>: Mostly 23 articles (few 24), holotype 23+23 articles. The first three basal articles of the antennae significantly longer than wide. The length of the subsequent articles gradually decreases, with the final article significantly longer than wide, 2.3-3.2 times longer than wide (Fig. <xref ref-type="fig" rid="F13737703">1</xref>); abundant setae on the antennal surface, fewer on the basal articles, gradual increasing in density to approximately the fourth article, then more or less constant.</p><p><bold>Cephalic plate</bold>: Anterior margin of the cephalic plate slightly concave central, with a distinct transverse groove, slightly broader than length. Tiny setae scattered sparsely over the whole surface, the margins of the cephalic plate with very sparsely distributed, nearly uniformly long setae, and the whole surface of cephalic plate is covered with a fine hexagonal mesh. The lateral margin of the cephalic capsule only begins to with a ridge from the side to the midpoint between the ocelli and the posterior margin, with a slightly concave posterior margin and a complete ridge (Fig. <xref ref-type="fig" rid="F13737705">2</xref>A).</p><p><bold>Ocelli</bold>: 8–9, usually 8, arranged in two irregular rows, 5+3 or 4+4, in one female specimen with nine ocelli on the right side, arranged in a 6+3 pattern, while the left side with eight ocelli, arranged in a 5+3 pattern; oval to rounded ocelli on each side, the posterior two ocelli larger. The ocelli near the Tömösváry’s organ smaller, while the other ocelli nearly equal in size. Mostly translucent, with black pigmentation at the base, and hemispherical in shape, with a slightly darker color in the eye area.</p><p><bold>Tömösváry’s organ</bold>: Close to the ocelli, situated at the anterolateral margin of the cephalic plate, on the ventral side of the anterior half of the eye area. The Tömösváry’s organ small, nearly round, the surrounding sclerotised area wide, and slightly smaller than the adjoining ocelli (Fig. <xref ref-type="fig" rid="F13737705">2</xref>E, F).</p><p><bold>Coxosternite</bold>: Subtrapezoidal. Lateral margins moderately shorter than the medial margins. Anterior margin wide and convex forward, presenting a typical bow shape. Median diastema deep, a slightly deeper V shape (Fig. <xref ref-type="fig" rid="F13737705">2</xref>C). Whole surface of coxosternite covered with fine hexagonal mesh. Anterior margin bearing 6–7 blunt triangular teeth, usually 6+6, rarely 6+7. Outermost tooth with distinct shoulder on outer side, followed by gradual retreat. Porodonts slightly thicker, almost transparent, located between second and third inner teeth, without basal bulge (Fig. <xref ref-type="fig" rid="F13737705">2</xref>C–E, F). Long scattered setae on ventral side of coxosternite, longer setae near dental margin (Fig. <xref ref-type="fig" rid="F13737705">2</xref>B–D).</p><p><bold>Tergites</bold>: Smooth, slightly convex; short to long tiny setae emerging from pores scattered sparsely over the entire surface, near the margin with few long setae; T1 wider than the cephalic plate and slightly wider than T3. T1 narrower postero-laterally than antero-laterally, generally inverted trapezoidal. The lateral marginal ridges of all tergites continuous, posterior marginal ridge of TT1, 3 and 5 continuous, posterior marginal ridge of TT 8, 10, 12 and 14 discontinuous. The posterior margin of TT1 and 3 slightly concave, posterior margin of T5 concave, posterior margin of TT7, 8, 10, 12 and 14 concave (Fig. <xref ref-type="fig" rid="F13737703">1</xref>). The posterior angles of tergites 9, 11, and 13 with very slightly triangular projections. The lateral margins of the tergites with sparse short setae at the anterior angles, and 1–2 long setae, and 1–2 longer setae at the posterior angles (Fig. <xref ref-type="fig" rid="F13737703">1</xref>).</p><p><bold>Sternites</bold>: Posterior side of sternites narrower than anterior, generally inverted trapezoidal, smooth; setae on the surface and lateral margin, very few short setae scattered sparsely amongst them, with more setae at both the anterior and the posterior corners, and 4–6 longer setae on both middle of anterolateral margins, 1–2 longer setae on middle of both anterolateral margins, there a pair of long setae that nearly symmetrically distributed; S14 has more dense setae, especially in the S15, from long to longer setae on the posterior margin.</p><p><bold>Legs</bold>: Relatively robust, tarsi ill-defined on legs 1–13, well-defined on legs 14–15. All legs with moderately long curved claws. Legs 1–13 each carry an anterior accessory spur and a posterior accessory spur: the anterior spur moderately longer and slender, forming a moderately small angle with the claw; the posterior spur slightly longer and more robust, forming a comparatively large angle with the claw. Legs 14 and 15 lack accessory spurs. Short to long setae very sparsely scattered over the surface of the coxa, trochanter, prefemur, femur and tibia of legs 1–13. Tarsal surfaces bear more setae, especially on the ventral side; setae on the dorsal and ventral surfaces slightly longer than those on the anterior and posterior edges. Some obvious thicker setae arranged in one row on the anterior surfaces and in two rows on the ventral surfaces of the tarsi of legs 1–13, except legs 14 and 15, with a shallow groove between the rows of setae. Legs 14 and 15 have few setae that are significantly uniform and homogeneous, and they have dense glandular pores on the inside from femur to tibia. Legs 14 and 15 longer and thicker than the anterior legs in both female and male; male legs 15 moderately thicker and stronger than those of the female. Tarsal articles 2 6.2–6.6 times longer than wide, Tarsal articles 2 67.2%–79.4% length of Tarsal articles 1 on legs 15 in female; Tarsal articles 2 6.3–8.5 times longer than wide, Tarsal articles 2 75.0%–77.6% length of Tarsal articles 1 on legs 15 in male. Leg plectrotaxy given in Table <xref ref-type="table" rid="T13737717">1</xref> and Table <xref ref-type="table" rid="T13737718">2</xref>.</p><p><bold>Coxal pores</bold>: 6–7 in number, elliptical to subcircular, markedly unequal in size and arranged in a single longitudinal row. Female pattern predominantly 7777, less frequently 6777; male pattern 6785 or 6676 (Fig. <xref ref-type="fig" rid="F13803988">3</xref>). The coxal pore field distinctly sunken, forming a shallow groove with elevated margins that bear sparsely distributed setae of varying lengths.</p><p><bold>Female</bold>: S15 anterior margin broader than posterior, generally nearly semi-circular, posterior angles rounded, postero-medially straight. Moderately long to short setae relatively densely scattered on S15 surface. Surface of the lateral sternal margin of pregenital segment well chitinised, posterior margin of pregenital sternite deeply concave between condyles of gonopods, except for a small, median square-shaped bulge. Relatively long setae very sparsely scattered over ventral surface of the pregenital segment, slightly more setae on posterior part, especially along the posterior edge. Gonopods: first article fairly broad, bearing 20–28 moderately long setae, arranged in approximately four irregular longitudinal rows, the setae gradually increasing in number from anterior to posterior, with 4+4 or 3+3 small blunt coniform gonopodal spurs, inner spurs slightly smaller and more anterior than the outer; second article with 10–12 long setae in the ventral, arranged in approximately four irregular rows. Third article with 4–6 longer setae on the ventral surface, arranged in two rows (Fig. <xref ref-type="fig" rid="F13737715">4</xref>A-C).</p><p><bold>Male</bold>: S15 posterior margin narrower than anterior, postero-medially slightly convex, generally an inverted trapezoid, sparsely covered with long to short setae, the setae on the edges being longer; the pregenital sternite segment evidently smaller than the female, usually well sclerotized, ventral side obviously convex; posterior margin shallow concave between the gonopods, without medial bulge. Short to long setae equally scattered on the ventral surface of the pregenital segment. Gonopods short and wide, hemispherical, with a single long seta, apically slightly sclerotised (Fig. <xref ref-type="fig" rid="F13737715">4</xref>A, C).</p></tp:treatment-sec><tp:treatment-sec sec-type="Diagnosis"><title>Diagnosis</title><p>In accordance with the grouping of species proposed in the genus <italic><tp:taxon-name><tp:taxon-name-part taxon-name-part-type="genus" reg="Australobius">Australobius</tp:taxon-name-part></tp:taxon-name></italic>, the new species differs from other congeners in combination of characters, by having the antennae composed of 23–24 articles, commonly 23+23 articles, ocelli 8–9, usually 8 on each side, arranged in two rows, with the last two ocelli being the largest, Tömösváry’s organ slightly smaller than the adjacent ocelli; commonly 6+7 coxosternal teeth, porodonts lying between the second and third inner teeth; tergites without posterior triangular projections; coxal pore formula 6–7. Female gonopods with 3+3 or 4+4 moderately small coniform spurs.</p></tp:treatment-sec><tp:treatment-sec sec-type="Etymology"><title>Etymology</title><p>The specific epithet, meaning the last four pairs of legs with seven coxal pore plates respectively.</p></tp:treatment-sec><tp:treatment-sec sec-type="Notes"><title>Notes</title><p>To facilitate the identification of Chinese <italic><tp:taxon-name><tp:taxon-name-part taxon-name-part-type="genus" reg="Australobius">Australobius</tp:taxon-name-part></tp:taxon-name></italic> species, a map showing the collecting sites of the seven Chinese species is also given (Fig. <xref ref-type="fig" rid="F13737721">6</xref>). Because no material of <italic><tp:taxon-name><tp:taxon-name-part taxon-name-part-type="genus" reg="Australobius">A.</tp:taxon-name-part> <tp:taxon-name-part taxon-name-part-type="species" reg="magnus">magnus</tp:taxon-name-part></tp:taxon-name></italic> and <italic><tp:taxon-name><tp:taxon-name-part taxon-name-part-type="genus" reg="Australobius">A.</tp:taxon-name-part> <tp:taxon-name-part taxon-name-part-type="species" reg="tetrophthalmus">tetrophthalmus</tp:taxon-name-part></tp:taxon-name></italic> was examined and their original descriptions lack precise coordinates, these two species are not plotted on the map.</p></tp:treatment-sec><tp:treatment-sec sec-type="Habitat"><title>Habitat</title><p>The specimens were collected under the bark of trees along the mountain road (Fig. <xref ref-type="fig" rid="F13737719">5</xref>A-F).</p></tp:treatment-sec><tp:treatment-sec><!--Section generated to contain objects referenced in tp:taxon-treatment.--><fig id="F13737703" position="float" orientation="portrait"><object-id xmlns:xlink="http://www.w3.org/1999/xlink" content-type="arpha" xlink:type="simple">CA0E44E5-D7B9-5317-A16E-9E8410D8340F</object-id><object-id xmlns:xlink="http://www.w3.org/1999/xlink" content-type="doi" xlink:type="simple">10.3897/BDJ.14.e182797.figure1</object-id><label>Figure 1.</label><caption><p><italic><tp:taxon-name><tp:taxon-name-part taxon-name-part-type="genus" reg="Australobius">Australobius</tp:taxon-name-part> <tp:taxon-name-part taxon-name-part-type="species" reg="septforaminis">septforaminis</tp:taxon-name-part></tp:taxon-name></italic> sp. nov., male holotype, habitus, dorsal view. Scale bars = 2 mm.</p></caption><graphic xmlns:xlink="http://www.w3.org/1999/xlink" xlink:href="bdj-14-e182797-g001.jpg" position="float" id="oo_1510618.jpg" orientation="portrait" xlink:type="simple"><uri content-type="original_file" xlink:type="simple">https://binary.pensoft.net/fig/1510618</uri></graphic></fig><fig id="F13737705" position="float" orientation="portrait"><object-id xmlns:xlink="http://www.w3.org/1999/xlink" content-type="arpha" xlink:type="simple">38ADF0D8-FD16-56BE-843B-45B0CE8D0A5B</object-id><object-id xmlns:xlink="http://www.w3.org/1999/xlink" content-type="doi" xlink:type="simple">10.3897/BDJ.14.e182797.figure3</object-id><label>Figure 2.</label><caption><p><italic><tp:taxon-name><tp:taxon-name-part taxon-name-part-type="genus" reg="Australobius">Australobius</tp:taxon-name-part> <tp:taxon-name-part taxon-name-part-type="species" reg="septforaminis">septforaminis</tp:taxon-name-part></tp:taxon-name></italic> sp. nov., Male holotype (A–C, E), female (D, F). <bold>A</bold> cephalic plate, dorsal view; <bold>B–D</bold> forcipular coxosternite, ventral view; <bold>E</bold> ocelli and Tömösváry’s organ (To); <bold>F</bold> ocelli and Tömösváry’s organ (To). Scale bars = 0.5 mm (A, B, C, D, E, F).</p></caption><graphic xmlns:xlink="http://www.w3.org/1999/xlink" xlink:href="bdj-14-e182797-g002.jpg" position="float" id="oo_1487983.jpg" orientation="portrait" xlink:type="simple"><uri content-type="original_file" xlink:type="simple">https://binary.pensoft.net/fig/1487983</uri></graphic></fig><table-wrap id="T13737717" position="float" orientation="portrait"><label>Table 1.</label><caption><p>Leg plectrotaxy of <italic><tp:taxon-name><tp:taxon-name-part taxon-name-part-type="genus" reg="Australobius">Australobius</tp:taxon-name-part> <tp:taxon-name-part taxon-name-part-type="species" reg="septforaminis">septforaminis</tp:taxon-name-part></tp:taxon-name></italic> sp. nov., males.</p></caption><table rules="all" border="1"><tbody><tr><td rowspan="1" colspan="1">legs</td><td rowspan="1" colspan="5">dorsal</td><td rowspan="1" colspan="5">ventral</td></tr><tr><td rowspan="1" colspan="1"/><td rowspan="1" colspan="1">C</td><td rowspan="1" colspan="1">Tr</td><td rowspan="1" colspan="1">P</td><td rowspan="1" colspan="1">F</td><td rowspan="1" colspan="1">Ti</td><td rowspan="1" colspan="1">C</td><td rowspan="1" colspan="1">Tr</td><td rowspan="1" colspan="1">P</td><td rowspan="1" colspan="1">F</td><td rowspan="1" colspan="1">Ti</td></tr><tr><td rowspan="1" colspan="1">1</td><td rowspan="1" colspan="1"/><td rowspan="1" colspan="1"/><td rowspan="1" colspan="1">amp</td><td rowspan="1" colspan="1">amp</td><td rowspan="1" colspan="1">amp</td><td rowspan="1" colspan="1"/><td rowspan="1" colspan="1"/><td rowspan="1" colspan="1">amp</td><td rowspan="1" colspan="1">ap</td><td rowspan="1" colspan="1">ap</td></tr><tr><td rowspan="1" colspan="1">2–5</td><td rowspan="1" colspan="1"/><td rowspan="1" colspan="1"/><td rowspan="1" colspan="1">amp</td><td rowspan="1" colspan="1">amp</td><td rowspan="1" colspan="1">amp</td><td rowspan="1" colspan="1"/><td rowspan="1" colspan="1"/><td rowspan="1" colspan="1">amp</td><td rowspan="1" colspan="1">amp</td><td rowspan="1" colspan="1">ap</td></tr><tr><td rowspan="1" colspan="1">6</td><td rowspan="1" colspan="1"/><td rowspan="1" colspan="1"/><td rowspan="1" colspan="1">amp</td><td rowspan="1" colspan="1">amp</td><td rowspan="1" colspan="1">amp</td><td rowspan="1" colspan="1"/><td rowspan="1" colspan="1"/><td rowspan="1" colspan="1">amp</td><td rowspan="1" colspan="1">amp</td><td rowspan="1" colspan="1">amp</td></tr><tr><td rowspan="1" colspan="1">7–8</td><td rowspan="1" colspan="1"/><td rowspan="1" colspan="1"/><td rowspan="1" colspan="1">amp</td><td rowspan="1" colspan="1">amp</td><td rowspan="1" colspan="1">amp</td><td rowspan="1" colspan="1"/><td rowspan="1" colspan="1"/><td rowspan="1" colspan="1">amp</td><td rowspan="1" colspan="1">amp</td><td rowspan="1" colspan="1">ap</td></tr><tr><td rowspan="1" colspan="1">9</td><td rowspan="1" colspan="1"/><td rowspan="1" colspan="1"/><td rowspan="1" colspan="1">amp</td><td rowspan="1" colspan="1">amp</td><td rowspan="1" colspan="1">amp</td><td rowspan="1" colspan="1"/><td rowspan="1" colspan="1"/><td rowspan="1" colspan="1">amp</td><td rowspan="1" colspan="1">amp</td><td rowspan="1" colspan="1">amp</td></tr><tr><td rowspan="1" colspan="1">10</td><td rowspan="1" colspan="1"/><td rowspan="1" colspan="1"/><td rowspan="1" colspan="1">mp</td><td rowspan="1" colspan="1">amp</td><td rowspan="1" colspan="1">amp</td><td rowspan="1" colspan="1"/><td rowspan="1" colspan="1"/><td rowspan="1" colspan="1">amp</td><td rowspan="1" colspan="1">amp</td><td rowspan="1" colspan="1">amp</td></tr><tr><td rowspan="1" colspan="1">11–12</td><td rowspan="1" colspan="1"/><td rowspan="1" colspan="1"/><td rowspan="1" colspan="1">mp</td><td rowspan="1" colspan="1">amp</td><td rowspan="1" colspan="1">amp</td><td rowspan="1" colspan="1"/><td rowspan="1" colspan="1"/><td rowspan="1" colspan="1">amp</td><td rowspan="1" colspan="1">amp</td><td rowspan="1" colspan="1">amp</td></tr><tr><td rowspan="1" colspan="1">13</td><td rowspan="1" colspan="1"/><td rowspan="1" colspan="1"/><td rowspan="1" colspan="1">mp</td><td rowspan="1" colspan="1">amp</td><td rowspan="1" colspan="1">a</td><td rowspan="1" colspan="1">a</td><td rowspan="1" colspan="1"/><td rowspan="1" colspan="1">amp</td><td rowspan="1" colspan="1">ap</td><td rowspan="1" colspan="1">amp</td></tr><tr><td rowspan="1" colspan="1">14</td><td rowspan="1" colspan="1"/><td rowspan="1" colspan="1">m</td><td rowspan="1" colspan="1">amp</td><td rowspan="1" colspan="1">amp</td><td rowspan="1" colspan="1">ap</td><td rowspan="1" colspan="1">a</td><td rowspan="1" colspan="1"/><td rowspan="1" colspan="1">amp</td><td rowspan="1" colspan="1">amp</td><td rowspan="1" colspan="1">p</td></tr><tr><td rowspan="1" colspan="1">15</td><td rowspan="1" colspan="1">a</td><td rowspan="1" colspan="1">m</td><td rowspan="1" colspan="1">amp</td><td rowspan="1" colspan="1">a</td><td rowspan="1" colspan="1">a</td><td rowspan="1" colspan="1">ap</td><td rowspan="1" colspan="1"/><td rowspan="1" colspan="1">amp</td><td rowspan="1" colspan="1">ap</td><td rowspan="1" colspan="1">a</td></tr></tbody></table></table-wrap><table-wrap id="T13737718" position="float" orientation="portrait"><label>Table 2.</label><caption><p>Leg plectrotaxy of <italic><tp:taxon-name><tp:taxon-name-part taxon-name-part-type="genus" reg="Australobius">Australobius</tp:taxon-name-part> <tp:taxon-name-part taxon-name-part-type="species" reg="septforaminis">septforaminis</tp:taxon-name-part></tp:taxon-name></italic> sp. nov., females.</p></caption><table rules="all" border="1"><tbody><tr><td rowspan="1" colspan="1">Legs</td><td rowspan="1" colspan="5">dorsal</td><td rowspan="1" colspan="5">ventral</td></tr><tr><td rowspan="1" colspan="1"/><td rowspan="1" colspan="1">C</td><td rowspan="1" colspan="1">Tr</td><td rowspan="1" colspan="1">P</td><td rowspan="1" colspan="1">F</td><td rowspan="1" colspan="1">Ti</td><td rowspan="1" colspan="1">C</td><td rowspan="1" colspan="1">Tr</td><td rowspan="1" colspan="1">P</td><td rowspan="1" colspan="1">F</td><td rowspan="1" colspan="1">Ti</td></tr><tr><td rowspan="1" colspan="1">1</td><td rowspan="1" colspan="1"/><td rowspan="1" colspan="1"/><td rowspan="1" colspan="1">amp</td><td rowspan="1" colspan="1">ap</td><td rowspan="1" colspan="1">amp</td><td rowspan="1" colspan="1"/><td rowspan="1" colspan="1"/><td rowspan="1" colspan="1">amp</td><td rowspan="1" colspan="1">am</td><td rowspan="1" colspan="1">amp</td></tr><tr><td rowspan="1" colspan="1">2</td><td rowspan="1" colspan="1"/><td rowspan="1" colspan="1"/><td rowspan="1" colspan="1">amp</td><td rowspan="1" colspan="1">amp</td><td rowspan="1" colspan="1">amp</td><td rowspan="1" colspan="1"/><td rowspan="1" colspan="1"/><td rowspan="1" colspan="1">mp</td><td rowspan="1" colspan="1">amp</td><td rowspan="1" colspan="1">am</td></tr><tr><td rowspan="1" colspan="1">3</td><td rowspan="1" colspan="1"/><td rowspan="1" colspan="1"/><td rowspan="1" colspan="1">amp</td><td rowspan="1" colspan="1">amp</td><td rowspan="1" colspan="1">amp</td><td rowspan="1" colspan="1"/><td rowspan="1" colspan="1"/><td rowspan="1" colspan="1">amp</td><td rowspan="1" colspan="1">amp</td><td rowspan="1" colspan="1">ap</td></tr><tr><td rowspan="1" colspan="1">4–5</td><td rowspan="1" colspan="1"/><td rowspan="1" colspan="1"/><td rowspan="1" colspan="1">amp</td><td rowspan="1" colspan="1">amp</td><td rowspan="1" colspan="1">amp</td><td rowspan="1" colspan="1"/><td rowspan="1" colspan="1"/><td rowspan="1" colspan="1">amp</td><td rowspan="1" colspan="1">ap</td><td rowspan="1" colspan="1">ap</td></tr><tr><td rowspan="1" colspan="1">6</td><td rowspan="1" colspan="1"/><td rowspan="1" colspan="1"/><td rowspan="1" colspan="1">amp</td><td rowspan="1" colspan="1">amp</td><td rowspan="1" colspan="1">amp</td><td rowspan="1" colspan="1"/><td rowspan="1" colspan="1"/><td rowspan="1" colspan="1">amp</td><td rowspan="1" colspan="1">ap</td><td rowspan="1" colspan="1">p</td></tr><tr><td rowspan="1" colspan="1">7</td><td rowspan="1" colspan="1"/><td rowspan="1" colspan="1"/><td rowspan="1" colspan="1">amp</td><td rowspan="1" colspan="1">amp</td><td rowspan="1" colspan="1">amp</td><td rowspan="1" colspan="1"/><td rowspan="1" colspan="1"/><td rowspan="1" colspan="1">amp</td><td rowspan="1" colspan="1">amp</td><td rowspan="1" colspan="1">am</td></tr><tr><td rowspan="1" colspan="1">8–9</td><td rowspan="1" colspan="1"/><td rowspan="1" colspan="1"/><td rowspan="1" colspan="1">amp</td><td rowspan="1" colspan="1">amp</td><td rowspan="1" colspan="1">amp</td><td rowspan="1" colspan="1"/><td rowspan="1" colspan="1"/><td rowspan="1" colspan="1">amp</td><td rowspan="1" colspan="1">amp</td><td rowspan="1" colspan="1">amp</td></tr><tr><td rowspan="1" colspan="1">10</td><td rowspan="1" colspan="1"/><td rowspan="1" colspan="1"/><td rowspan="1" colspan="1">amp</td><td rowspan="1" colspan="1">amp</td><td rowspan="1" colspan="1">amp</td><td rowspan="1" colspan="1"/><td rowspan="1" colspan="1"/><td rowspan="1" colspan="1">ap</td><td rowspan="1" colspan="1">ap</td><td rowspan="1" colspan="1">amp</td></tr><tr><td rowspan="1" colspan="1">11</td><td rowspan="1" colspan="1"/><td rowspan="1" colspan="1"/><td rowspan="1" colspan="1">amp</td><td rowspan="1" colspan="1">amp</td><td rowspan="1" colspan="1">p</td><td rowspan="1" colspan="1"/><td rowspan="1" colspan="1"/><td rowspan="1" colspan="1">amp</td><td rowspan="1" colspan="1">amp</td><td rowspan="1" colspan="1">a</td></tr><tr><td rowspan="1" colspan="1">12</td><td rowspan="1" colspan="1"/><td rowspan="1" colspan="1"/><td rowspan="1" colspan="1">amp</td><td rowspan="1" colspan="1">amp</td><td rowspan="1" colspan="1">amp</td><td rowspan="1" colspan="1"/><td rowspan="1" colspan="1"/><td rowspan="1" colspan="1">amp</td><td rowspan="1" colspan="1">amp</td><td rowspan="1" colspan="1">amp</td></tr><tr><td rowspan="1" colspan="1">13</td><td rowspan="1" colspan="1"/><td rowspan="1" colspan="1">ap</td><td rowspan="1" colspan="1">amp</td><td rowspan="1" colspan="1">amp</td><td rowspan="1" colspan="1">amp</td><td rowspan="1" colspan="1"/><td rowspan="1" colspan="1"/><td rowspan="1" colspan="1">amp</td><td rowspan="1" colspan="1">ap</td><td rowspan="1" colspan="1">ap</td></tr><tr><td rowspan="1" colspan="1">14</td><td rowspan="1" colspan="1"/><td rowspan="1" colspan="1">m</td><td rowspan="1" colspan="1">amp</td><td rowspan="1" colspan="1">amp</td><td rowspan="1" colspan="1">amp</td><td rowspan="1" colspan="1">a</td><td rowspan="1" colspan="1"/><td rowspan="1" colspan="1">amp</td><td rowspan="1" colspan="1">ap</td><td rowspan="1" colspan="1">ap</td></tr><tr><td rowspan="1" colspan="1">15</td><td rowspan="1" colspan="1"/><td rowspan="1" colspan="1">m</td><td rowspan="1" colspan="1">amp</td><td rowspan="1" colspan="1">amp</td><td rowspan="1" colspan="1">a</td><td rowspan="1" colspan="1"/><td rowspan="1" colspan="1"/><td rowspan="1" colspan="1">amp</td><td rowspan="1" colspan="1">am</td><td rowspan="1" colspan="1">p</td></tr></tbody></table></table-wrap><fig id="F13803988" position="float" orientation="portrait"><object-id xmlns:xlink="http://www.w3.org/1999/xlink" content-type="arpha" xlink:type="simple">5069DC19-3E66-5B89-93D6-14CF5C56310F</object-id><object-id xmlns:xlink="http://www.w3.org/1999/xlink" content-type="doi" xlink:type="simple">10.3897/BDJ.14.e182797.figure3</object-id><label>Figure 3.</label><caption><p><italic><tp:taxon-name><tp:taxon-name-part taxon-name-part-type="genus" reg="Australobius">Australobius</tp:taxon-name-part> <tp:taxon-name-part taxon-name-part-type="species" reg="septforaminis">septforaminis</tp:taxon-name-part></tp:taxon-name></italic> sp. nov., male holotype (A), other female(B). <bold>A</bold> habitus, ventral view; <bold>B</bold> SS 14-15 Scale bars = 2 mm (A), scale bars = 1 mm (B).</p></caption><graphic xmlns:xlink="http://www.w3.org/1999/xlink" xlink:href="bdj-14-e182797-g003.jpg" position="float" id="oo_1510542.jpg" orientation="portrait" xlink:type="simple"><uri content-type="original_file" xlink:type="simple">https://binary.pensoft.net/fig/1510542</uri></graphic></fig><fig id="F13737715" position="float" orientation="portrait"><object-id xmlns:xlink="http://www.w3.org/1999/xlink" content-type="arpha" xlink:type="simple">5AE46B9F-D5AF-5CBD-90B6-A29BA030A806</object-id><object-id xmlns:xlink="http://www.w3.org/1999/xlink" content-type="doi" xlink:type="simple">10.3897/BDJ.14.e182797.figure1</object-id><label>Figure 4.</label><caption><p><italic><tp:taxon-name><tp:taxon-name-part taxon-name-part-type="genus" reg="Australobius">Australobius</tp:taxon-name-part> <tp:taxon-name-part taxon-name-part-type="species" reg="septforaminis">septforaminis</tp:taxon-name-part></tp:taxon-name></italic> sp. nov., Male holotype (A, C) and female (B, D). <bold>A</bold> posterior segments and gonopods, ventral view; <bold>B</bold> posterior segments and gonopods, ventral view; <bold>C</bold> posterior segments and gonopods, magnified dorsal view; <bold>D</bold> posterior segments and gonopods, magnified dorsal view. Scale bars = 0.5 mm (A, B, C, D).</p></caption><graphic xmlns:xlink="http://www.w3.org/1999/xlink" xlink:href="bdj-14-e182797-g004.jpg" position="float" id="oo_1488003.jpg" orientation="portrait" xlink:type="simple"><uri content-type="original_file" xlink:type="simple">https://binary.pensoft.net/fig/1488003</uri></graphic></fig><fig id="F13737721" position="float" orientation="portrait"><object-id xmlns:xlink="http://www.w3.org/1999/xlink" content-type="arpha" xlink:type="simple">119086E1-0128-5597-A8BC-CA8AAEF45313</object-id><object-id xmlns:xlink="http://www.w3.org/1999/xlink" content-type="doi" xlink:type="simple">10.3897/BDJ.14.e182797.figure3</object-id><label>Figure 6.</label><caption><p>The collecting localities map of Chinese records species of <italic><tp:taxon-name><tp:taxon-name-part taxon-name-part-type="genus" reg="Australobius">Australobius</tp:taxon-name-part></tp:taxon-name></italic> Chamberlin, 1920, expect <italic><tp:taxon-name><tp:taxon-name-part taxon-name-part-type="genus" reg="Australobius">Australobius</tp:taxon-name-part> <tp:taxon-name-part taxon-name-part-type="species" reg="magnus">magnus</tp:taxon-name-part></tp:taxon-name></italic> (Trozina, 1894) and <italic><tp:taxon-name><tp:taxon-name-part taxon-name-part-type="genus" reg="Australobius">A.</tp:taxon-name-part> <tp:taxon-name-part taxon-name-part-type="species" reg="tetrophthalmus">tetrophthalmus</tp:taxon-name-part></tp:taxon-name></italic> (Loksa, 1959).</p></caption><graphic xmlns:xlink="http://www.w3.org/1999/xlink" xlink:href="bdj-14-e182797-g006.jpg" position="float" id="oo_1492502.jpg" orientation="portrait" xlink:type="simple"><uri content-type="original_file" xlink:type="simple">https://binary.pensoft.net/fig/1492502</uri></graphic></fig><fig id="F13737719" position="float" orientation="portrait"><object-id xmlns:xlink="http://www.w3.org/1999/xlink" content-type="arpha" xlink:type="simple">A482BD73-72DF-52E1-B4CA-54F2A596CCE3</object-id><object-id xmlns:xlink="http://www.w3.org/1999/xlink" content-type="doi" xlink:type="simple">10.3897/BDJ.14.e182797.figure2</object-id><label>Figure 5.</label><caption><p>The habitat photos of <italic><tp:taxon-name><tp:taxon-name-part taxon-name-part-type="genus" reg="Australobius">Australobius</tp:taxon-name-part> <tp:taxon-name-part taxon-name-part-type="species" reg="septforaminis">septforaminis</tp:taxon-name-part></tp:taxon-name></italic> sp. nov.</p></caption><graphic xmlns:xlink="http://www.w3.org/1999/xlink" xlink:href="bdj-14-e182797-g005.jpg" position="float" id="oo_1488010.jpg" orientation="portrait" xlink:type="simple"><uri content-type="original_file" xlink:type="simple">https://binary.pensoft.net/fig/1488010</uri></graphic></fig></tp:treatment-sec></tp:taxon-treatment>
